# Supplementary material for: Cortical Neuroprotective Mechanisms of Exercise Training in Post-Traumatic Brain Injury: A Systematic Review
Source: Int J Mol Sci. 2025 Dec 20;27(1):52. doi: 10.3390/ijms27010052 (PMC12785403; doi:10.3390/ijms27010052)
Supplement: Supplementary file 1 [file ijms-27-00052-s001.zip]

Archive with 1 entries (1 files):
- ijms-4045726-supplementary.pdf
